# Supplementary material for: Case report: Evolution of catatonic mutism and psychotic symptoms in an adolescent with Down syndrome: transition from Down syndrome disintegrative disorder to anti-N-methyl-D-aspartate receptor encephalitis
Source: Front Neurol. 2023 Jun 9;14:1200541. doi: 10.3389/fneur.2023.1200541 (PMC10288866; doi:10.3389/fneur.2023.1200541)
Supplement: Supplementary file 1 [file Table_1.XLSX]

## Sheet: Sheet1
Table S1. Multimodal diagnosistic features of the present patient and the related conditions
	Present patient			Down syndrome	Down syndrome disintegrative disorder (DSDD)	(Childhood) Autoimmune encephalitis	NMDA receptor encephalits	Autoimmune psychosis
	12y9m	13y5m	13y9m					(Mainly based on clinical and paracilnical findings in NMDA receptor encephaitis with isolated psychiatric phenotype)
Clinical stages	① mild somatic complaints (12 months), ② catatonia, ③ psychiatric			① Developmental delay ② Acute regression during adolescence in rare occasions (DSDD; 0.5%? [Mirchir 2017]) ③ Early-onset Alzheimer's dementia at age 30 to 60 years (see text)	① acute phase (～6m), ② chronic phase [Rosso 2020] ① depressive (～6m), ② acute regression, ③ chronic phase [Santro SL 2022] ① gradual decline up to several years, ② acute regression, ③ responsive to catatnia treatment [Miles 2019]		① prodromal, ② psychiatric, ③ neurological/abnormal movements, ④ prolonged deficits or recovery [Dalmau 2019] ① early features (10-20 days): cognitive 91%, psychiatric 77% (hallucination 50%), seizures 82%, ② late features: reduction in conscious level 45%, movement disorder 89%, dysautonomia 72% [Irani 2010]	Not characterized/established
Catatonia	－	＋＋＋	－	(In cases of DSDD)	27/51 [Santro SL 2022] 55/72 [Santro JD 2022] 11/30 [Mircher 2017] 4/4 [Cardinale 2019] 1/1 [Jacobs 2016]		Present in 209/633 (32%) NMDARE [Warren 2018] Acute onset with catatonia, progressing to psychiatric symptoms including hallucination [Mythri 2016] Social withdrawal, low mood, decreased oral intake→ hallucinations, incoherence, laughter→ catatonia with mutism, rigidity, and incontinence [Kiani 2015] No description for 32 patients 18 years old or younger (rigidity in some) [Florance 2009]	Can be present [Pollak 2020] Mostly in NMDARE, but also in cases with VGKC, GABAAR antibodies [Al-Diwani 2017] Present in 6/12 isolated psychiatric phenotype of NMDARE [Yoshimura 2017] 0/23 isolated psychiatric episodes in NMDARE [Kayser 2013]
Pshycosis (hallucination)	－	－	+++	Psychosis 24/6078 (0.4%) [Rivelli 2022] Hallucinations 16/6078 (0.3%) [Rivelli 2022] (Cases of DSDD possibly included)	Delusion 4/30, hallucination 0/30, baseless laughing 5/30 [Mircher 2017] Hallucination 1/11 [Worley 2015] Hallucination 4/4 [Cardinale 2019] Hallucination 1/1 [Jacobs 2016] Hallucination 1/13 [Akahoshi 2012]	＋	Psychosis 290/633 (45%) [Warren 2018] Hallucinations 198/633 (31%) [Warren 2018] Hallucination 23/53 (43%) [Herken 2017] Hallucination 22/44 (50%) [Irani 2010] Visual/auditory hallucinations common [Florance 2009] Psychosis group (N=12): severe items include thought disorder, cenceptual organization, abstract thinking, attention, and poor rapport; less severe in delusion, hallucination, somatic c…	Can be present [Pollak 2020] Isolated psychiatric syndrome in 26/633 (4.1%) in NMDARE [Warren 2018] Auditory/visual hallucinations 10/23 isolated psychiatric episodes in NMDARE [Kayser 2013]
Neuroleptic intolerance							21/45 (47%) [Lejuste 2016] "Malignant catatonia" (possibly neuroleptic malignant syndrome) [Moussa 2019]
Triggered by psychosocial stressors	+	+			20/72 [Santro JD 2022] 30/30 [Mircher 2017] 1/4 [Cardinale 2019] 1/1 [Jacobs 2016] 5/7 [Miles 2019]	－	－	－
Triggered by infections/vaccinations					16/72 [Santro JD 2022] 2/4 [Cardinale 2019]	+ [Endres 2020]	+
CSF cells (/mm^3)	3	1	1		Pleocytosis 5/72 {Santro JD 2022] Normal 4/4 [Cardinale 2019]	>5 WBCs per mm^3 [Celluci 2020]	Pleocytosis + [Graus 2016] 91% [Dalmau 2008] 30/44 (68%) [Irani 2010] 27/32 (87%) [Florance 2009]	>5 WBCs per mm^3 [Pollak 2020] Pleocytosis 17/22 [Kayser 2013] Pleocytosis 12/22 [Yoshimura 2017]
CSF protein (mg/dL) (15-40)	18	15	20		Elevated 9/72 [Santro JD 2022] Elevated 1/4 [Cardinale 2019]	Not mentioned [Celluci 2020]	Increased 32% [Dalmau 2008] Elevated 4/31 (13%) [Florance 2009]	Elevated 8/22 {Yoshimura 2017}
Oligoglonal band	－	NE	－		Positive in 2/60 [Santro JD 2022] 0/2 [Cardinale 2019]	+ [Celluci 2020]	Positive [Graus 2016] 67% [Dalmau 2008] 52% [Irani 2020] 5/6 (83%) [Florance 2009]	Positive [Pollak 2020] Positive in 8/22 {Yoshimura 2017]
IgG index	0.07	NE	0.51		Elevated 7/60 [Santro JD 2022]	Not mentioned [Celluci 2020]		Increased [Pollak 2020]
CSF NMDA-R IgG antibody on CBA	－	－	＋		Negative AE panel 2/2 [Cardinale 2019} Negative Mayo panel 59/59 [Santro JD 2022] Negative 1/1 [Jacobs 2016] Negative 4/4 [Miles 2019]	+	+	CSF IgG class anti-neuronal antibody [Pollak 2020] Serum positive NMDAR antibody result [Gibson 2019] Serum or CSF IgG NR1 (NMDAR) antibody [Yoshimura 2017; Kayser 2013]
Other neuronal autoantibody					Serum Cunningham panel positive in 6/7 {Miles 2019]	GAD, MOG, D2R, GABAAR, GABABR, Glycine-R, m-GLuR5, AMPAR, IgLON5, LGI1, CASPR2, Neurexin-3-α, Hu, Ri, Yo, CV2, Ma2, Tr/DNER [Celluci 2020; Endres 2020]	(multiple anti-neuronal antibodies in certain patients)	LGI1, CASPR2 [Pollak 2020]
Thyroid disease (treated)	Euthyroid, anti-TPO antibody (+)			24% (age 10 to 20 years), 32% (age 29-30 years) [Rebillat 2014]	5/11; anti-TPO antibody 10/11 [Worley 2015] 9/30; anti-TPO antibody 3/15 [Mircher 2017] 4/4; anti-TPO antibody 3/4 [Cardinale 2019] 0/1; anti-TPO antibody 0/1 [Jacobs 2016]	Anti-TG/TPO antibodies in Hashimoto encephalopathy Coexisting Hashimoto's thyroiditis 28/517 (5.4%) [Zhao 2019]	Anti-TPO antibodies in 2/32 patients aged 18 years or younger [Florance 2009] Thyroid antibodies (－) [Mythri 2016; Moussa 2019] Anti-TG/TPO antibodies positive (thyroid function normal) [Matera 2021]; reviewing 6 NMDARE cases with antithyroid antibodies, including 2 with Graves' disease	Unidentified
EEG	NE	IRDA	Normal	Background slowing after age 30s [Katada Brain Dev 2000]	Abnormal in 19/72 (26%); epileptoform discharges at F-T 11, diffuse slowing 6, focal slowing 2 [Santro JD 2022] Normal 2/2 [Cardinale 2019] Abnormal 1/11 (seizure disorder) [Worley 2015]	Slowing or epileptiform activity [Celluci 2020]	Diffuse slowing 91%, rhythmic delta activity 17%, extreme delta brush 30% [Schmitt 2012] Diffuse slowing 278/446 (83%), extreme delta brush 34/446 (7.6%) [Warren 2013] Extreme delta brush in 6.7% [Gillinder 2019] Epileptiform discharges 22/44 (50%), generalized slowing 35/44 (80%) [Irani 2010] Slow/disorganized activity 22/25 (88%), epileptic activity 7/25 (28%) [Florance 2009]	Spikes, spike-wave acitivty, rhythmic slow [Pollak 2020] Epileptic discharges/nonspecific slowing 15/20 [Kayser 2013]
MRI	Unremarkable (Cerebellar hypoplasia)	High signal small dots in fronto-parietal WM on T2WI	High signal small dots in fronto-parietal WM, high signal areas in parietal deep WM on T2WI	Hypoplasia of cerebellum and superior temporal gyrus [McCann 2021] Basal ganglia calcification	Ctx/WM punctuate T2WI high 13/72 [Santro JD 2022] Temporal lobe T2WI high 1/72 [Santro JD 2022] Normal 11/15; thin hippocamus 1/15 [Mircher 2017] Normal 4/4 [Cardinale 2019]	Suggestive of encephalitis [Celluci 2020] T2WI/FLAIR hyperintensity in medial frontal lobe/brainstem (Hu, Ma); migratiory extra-limbic lesions (VGCC, Hashimoto encephalitis) [Kelley 2017] T2WI/FLAIR hyperintensity in medial temporal lobes (LGI1, GABABR, AMPAR, GAD, CASPR2), extensive multifocal or diffuse abnormalities (GABAAR) [Heine 2015]	T2WI/FLAIR high signal in temporal lobe, cerebral cortex, cerebellum, brainsetm, basal ganglia, and white matter [Dalmau 2008] FLAIR hyperintensity in medial temporal lobe, periventricular, cerebellar; enhancement in leptomeninges/cortex/multifocal parencyma [Florance 2009] T2WI/FLAIR lesions in hippocampus (4/44) and WM (6/44) [Irani 2010] Atrophy in various subcortical and cortial areas, basal …	T2WI/FLAIR lesions in bilateral medial temporal lobe [Pollak 2020] T/F/P cortical/subcortical lesions (one in unilateral centrum semiovale) on FLAIR images 8/22, T atrophy 1/22, callosal lesion 1/22 [Kayser 2013] ADEM-like multiple lesions in WM, basal ganglia, and spinal cord on FLAIR/T2WI [Lekoubou 2012] lt-F, rt-T subcortical WM high intensities on T2WI [Leypoldt 2013] WM high signal on T2WI l…
T2WI high punctates in WM	－	＋	＋	+ (8/112; 7% [Santro JD 2022])	+ (13/72; 18% [Santro JD 2022]	＋	Possible (rare)	Possible (rare)
T2WI high signal areas in deep WM	－	－	＋	－	－	＋	＋	Possible (rare)
SPECT	NE	Hypoperfusion in bil-O and lt-P areas	NE	Hypoperfusin in unilateral O/P/T 14, bil-TO 2, bil-P 1, and bil-FT 1 out of 14 DS subjects aged 8-30 years [Kao 1993] Hypoperfusion in unilateral PT/PO/F areas in 8 out of 17 DS subjects aged 3-24 years [Gökçora 1999] Hypoperfusion in unilateral F/P/T/O/basal ganglia 10, bilateral PTO-BG 1 among 30 DS subjects aged 1-15 years [Altiay 2006]	Data not available in the literature		Multifocal cortical hyperperfusion (frontal lobe) [Llorens 2010] Hypoperfusion in fronto-orbital areas, temporal lobe, and basal gangllia [Erazo 2016] Increased or decreased prefusion in medial frontal and temporal cortex [Heine 2015, with citation of 5 single case reports] (Temporal lobe abnormalities on PET [Kelley 2017])	Not specified in isolated psychiatric syndrome [Kayser 2013, Ellul 2017, Al-Diwani 2017, Warren 2018, Pollak 2020]
CSF cytokines (elevated)	IL-1ra, IL-5, IL-10, IL-15, CCL5, G-CSF, PDGFbb, VEGF			(Frontal lobe brain tissue) 1-10y: IL-8, IL-10 13-25y: IL-1β, IL-1α, IL-6, IL-8, IL-10, IL-15, eotaxin-3, IFNγ-induced protein 10 TNF-α, VEGF-A [Flores-Aguilar 2020]	sIL-2R 13/50, IL-10 5/50, IL-6 1/50, IFN-γ 1/50 [Santro JD 2022]	IL-6, IL-17A, CXCL10, CXCL13 ; acute phase IL-15, CHI3L1 : chronic disewase activity [Zhang 2022]	IL-1β, IL-6, IL-7, IL-10, IL-17A, TNF-α, IFN-γ, CXCL10, CXCL14, CCL2, BAFF/APRIL, NLPR3 [Ciano-Petersen 2021] TNF-α, GM-CSF, IL-10, VEGF-A, CXCL1, CXCL10, CXCL13, APRIL, IL-6, IL-8 [Jiang 2020]	Data not available in the literature
－： absent, or not recognized in the literature to date. IRDA: intemittent rhythmic delta actvity, NE: not examined.
Akahoshi K, Matsuda H, Funahashi M, Hanaoka T, Suzuki Y. Acute neuropsychiatric disorders in adolescents and young adults with Down syndrome: Japanese case reports. Neuropsychiatr Dis Treat (2012) 8:339-45. doi: 10.2147/NDT.S32767.
Al-Diwani A, Pollak TA, Langford AE, Lennox BR. Synaptic and Neuronal Autoantibody-Associated Psychiatric Syndromes: Controversies and Hypotheses. Front Psychiatry (2017) 8:13. doi: 10.3389/fpsyt.2017.00013. eCollection 2017.
Altiay S, Kaya M, Karasalihoglu S, Gultekin A, Oner N, Biner B. 99mTc-HMPAO brain perfusion single-photon emission computed tomography in children with Down syndrome: relationship to epilepsy, thyroid functions, and congenital heart disease. J Child Neurol (2006) 21:610-4. doi: 10.1177/08830738060210070901.
Cardinale KM, Bocharnikov A, Hart SJ, Baker JA, Eckstein C, Jasien JM, Gallentine W, Worley G, Kishnani PS, Van Mater H. Immunotherapy in selected patients with Down syndrome disintegrative disorder. Dev Med Child Neurol (2019) 61:847-851. doi: 10.1111/dmcn.14127.
Cellucci T, Van Mater H, Graus F, Muscal E, Gallentine W, Klein-Gitelman MS, Benseler SM, Frankovich J, Gorman MP, Van Haren K, Dalmau J, Dale RC. Clinical approach to the diagnosis of autoimmune encephalitis in the pediatric patient. Neurol Neuroimmunol Neuroinflamm (2020) 7:e663. doi: 10.1212/NXI.0000000000000663.
Ciano-Petersen NL, Cabezudo-García P, Muñiz-Castrillo S, Honnorat J, Serrano-Castro PJ, Oliver-Martos B. Current Status of Biomarkers in Anti-N-Methyl-D-Aspartate Receptor Encephalitis. Int J Mol Sci (2021) 22:13127. doi: 10.3390/ijms222313127.
Dalmau J, Armangué T, Planagumà J, Radosevic M, Mannara F, Leypoldt F, Geis C, Lancaster E, Titulaer MJ, Rosenfeld MR, Graus F. An update on anti-NMDA receptor encephalitis for neurologists and psychiatrists: mechanisms and models. Lancet Neurol (2019) 18:1045-1057. doi: 10.1016/S1474-4422(19)30244-3.
Dalmau J, Gleichman AJ, Hughes EG, Rossi JE, Peng X, Lai M, Dessain SK, Rosenfeld MR, Balice-Gordon R, Lynch DR. Anti-NMDA-receptor encephalitis: case series and analysis of the effects of antibodies. Lancet Neurol (2008) 7:1091-8. doi: 10.1016/S1474-4422(08)70224-2.
Ellul P, Groc L, Tamouza R, Leboyer M. The Clinical Challenge of Autoimmune Psychosis: Learning from Anti-NMDA Receptor Autoantibodies. Front Psychiatry (2017) 8:54. doi: 10.3389/fpsyt.2017.00054. eCollection 2017.
Endres D, Leypoldt F, Bechter K, Hasan A, Steiner J, Domschke K, Wandinger KP, Falkai P, Arolt V, Stich O, Rauer S, Prüss H, van Elst LT. Autoimmune encephalitis as a differential diagnosis of schizophreniform psychosis: clinical symptomatology, pathophysiology, diagnostic approach, and therapeutic considerations. Eur Arch Psychiatry Clin Neurosci (2020) 270:803-818. doi: 10.1007/s00406-020-01113…
Erazo R, González J, Quintanilla C, Devaud C, Gayoso C, Toledo X, Rauch E, Riffo C, Alvarez C, Salazar M, Salvo D, Dalmau J, Carmona O. [Subacute anti-N-methyl-D-aspartate receptor encephalitis. A serie of 13 paediatric cases]. Rev Chil Pediatr (2016) 87:487-493. doi: 10.1016/j.rchipe.2016.06.006.
Florance NR, Davis RL, Lam C, Szperka C, Zhou L, Ahmad S, Campen CJ, Moss H, Peter N, Gleichman AJ, Glaser CA, Lynch DR, Rosenfeld MR, Dalmau J. Anti-N-methyl-D-aspartate receptor (NMDAR) encephalitis in children and adolescents. Ann Neurol (2009) 66:11-8. doi: 10.1002/ana.21756.
Flores-Aguilar L, Iulita MF, Kovecses O, Torres MD, Levi SM, Zhang Y, Askenazi M, Wisniewski T, Busciglio J, Cuello AC. Evolution of neuroinflammation across the lifespan of individuals with Down syndrome. Brain (2020) 143:3653-71. doi: 10.1093/brain/awaa326
Gahr M, Lauda F, Wigand ME, Connemann BJ, Rosenbohm A, Tumani H, Reindl M, Uzelac Z, Lewerenz J. Periventricular white matter lesion and incomplete MRZ reaction in a male patient with anti-N-methyl-D-aspartate receptor encephalitis presenting with dysphoric mania. BMJ Case Rep (2015) 2015:bcr2014209075. doi: 10.1136/bcr-2014-209075.
Gibson LL, Pollak TA, Blackman G, Thornton M, Moran N, David AS. The Psychiatric Phenotype of Anti-NMDA Receptor Encephalitis. J Neuropsychiatry Clin Neurosci (2019) 31:70-79. doi: 10.1176/appi.neuropsych.17120343.
Gillinder L, Warren N, Hartel G, Dionisio S, O'Gorman C. EEG findings in NMDA encephalitis - A systematic review. Seizure (2019) 65:20-24. doi: 10.1016/j.seizure.2018.12.015.
Gökçora N, Atasever T, Karabacak NI, Vural G, Gücüyener K. Tc-99m HMPAO brain perfusion imaging in young Down's syndrome patients. Brain Dev (1999) 21:107-12. doi: 10.1016/s0387-7604(98)00081-3.
Graus F, Titulaer MJ, Balu R, Benseler S, Bien CG, Cellucci T, Cortese I, Dale RC, Gelfand JM, Geschwind M, Glaser CA, Honnorat J, Höftberger R, Iizuka T, Irani SR, Lancaster E, Leypoldt F, Prüss H, Rae-Grant A, Reindl M, Rosenfeld MR, Rostásy K, Saiz A, Venkatesan A, Vincent A, Wandinger KP, Waters P, Dalmau J. A clinical approach to diagnosis of autoimmune encephalitis. Lancet Neurol (2016) 15:…
Heine J, Prüss H, Bartsch T, Ploner CJ, Paul F, Finke C. Imaging of autoimmune encephalitis--Relevance for clinical practice and hippocampal function. Neuroscience (2015) 309:68-83. doi: 10.1016/j.neuroscience.2015.05.037.
Herken J, Prüss H. Red Flags: Clinical Signs for Identifying Autoimmune Encephalitis in Psychiatric Patients. Front Psychiatry (2017) 8:25. doi: 10.3389/fpsyt.2017.00025. eCollection 2017.
Irani SR, Bera K, Waters P, Zuliani L, Maxwell S, Zandi MS, Friese MA, Galea I, Kullmann DM, Beeson D, Lang B, Bien CG, Vincent A. N-methyl-D-aspartate antibody encephalitis: temporal progression of clinical and paraclinical observations in a predominantly non-paraneoplastic disorder of both sexes. Brain (2010) 133:1655-67. doi: 10.1093/brain/awq113.
Jacobs J, Schwartz A, McDougle CJ, Skotko BG. Rapid clinical deterioration in an individual with Down syndrome. Am J Med Genet A (2016) 170:1899-902. doi: 10.1002/ajmg.a.37674.
Jiang XY, Lei S, Zhang L, Liu X, Lin MT, Blumcke I, Piao YS, Zhou D, Li JM. Co-expression of NMDA-receptor subunits NR1, NR2A, and NR2B in dysplastic neurons of teratomas in patients with paraneoplastic NMDA-receptor-encephalitis: a retrospective clinico-pathology study of 159 patients. Acta Neuropathol Commun (2020) 8:130. doi: 10.1186/s40478-020-00999-2.
Kao CH, Wang PY, Wang SJ, Chou KT, Hsu CY, Lin WY, Liao SQ, Yeh SH. Regional cerebral blood flow of Alzheimer's disease-like pattern in young patients with Down's syndrome detected by 99Tcm-HMPAO brain SPECT. Nucl Med Commun (1993) 14:47-51. doi: 10.1097/00006231-199301000-00010.
Katada A, Hasegawa S, Ohira D, Kumagai T, Harashima T, Ozaki H, Suzuki H. On chronological changes in the basic EEG rhythm in persons with Down syndrome - with special reference to slowing of alpha waves. Brain Dev (2000) 22:224-9. doi: 10.1016/s0387-7604(00)00107-8.
Kayser MS, Titulaer MJ, Gresa-Arribas N, Dalmau J. Frequency and characteristics of isolated psychiatric episodes in anti–N-methyl-d-aspartate receptor encephalitis. JAMA Neurol (2013) 70:1133-9. doi: 10.1001/jamaneurol.2013.3216.
Kelley BP, Patel SC, Marin HL, Corrigan JJ, Mitsias PD, Griffith B. Autoimmune Encephalitis: Pathophysiology and Imaging Review of an Overlooked Diagnosis. AJNR Am J Neuroradiol (2017) 38:1070-1078. doi: 10.3174/ajnr.A5086.
Kiani R, Lawden M, Eames P, Critchley P, Bhaumik S, Odedra S, Gumber R. Anti-NMDA-receptor encephalitis presenting with catatonia and neuroleptic malignant syndrome in patients with intellectual disability and autism. BJPsych Bull (2015) 39:32-5. doi: 10.1192/pb.bp.112.041954.
Lalanne L, Jantzi C, Gorse A, Zimmermann MA, Danion JM, Foucher J. Melancholia Associated With Severe Cognitive Disorders as the Expression of Late-Onset Postpartum Anti-N-Methyl-d-Aspartic Acid Receptor Limbic Encephalitis. J Neuropsychiatry Clin Neurosci (2015) 27:e168-9. doi: 10.1176/appi.neuropsych.14040079.
Lekoubou A, Viaccoz A, Didelot A, Anastasi A, Marignier R, Ducray F, Rogemond V, Honnorat J. Anti-N-methyl-D-aspartate receptor encephalitis with acute disseminated encephalomyelitis-like MRI features. Eur J Neurol (2012) 19:e16-7. doi: 10.1111/j.1468-1331.2011.03617.x.
Lejuste F, Thomas L, Picard G, Desestret V, Ducray F, Rogemond V, Psimaras D, Antoine JC, Delattre JY, Groc L, Leboyer M, Honnorat J. Neuroleptic intolerance in patients with anti-NMDAR encephalitis. Neurol Neuroimmunol Neuroinflamm (2016) 3:e280. doi: 10.1212/NXI.0000000000000280. eCollection 2016 Oct.
Leypoldt F, Gelderblom M, Schöttle D, Hoffmann S, Wandinger KP. Recovery from severe frontotemporal dysfunction at 3years after N-methyl-d-aspartic acid (NMDA) receptor antibody encephalitis. J Clin Neurosci (2013) 20:611-3. doi: 10.1016/j.jocn.2012.03.036.
Llorens V, Gabilondo I, Gómez-Esteban JC, Agundez M, Mendibe M, Bergara JC, Ciordia R, Saiz A, Zarranz JJ. Abnormal multifocal cerebral blood flow on Tc-99m HMPAO SPECT in a patient with anti-NMDA-receptor encephalitis. J Neurol (2010) 257:1568-9. doi: 10.1007/s00415-010-5546-z.
Matera E, Gabellone A, Petruzzelli MG, Marzulli L, Furente F, Margari L. Anti-N-Methyl-D-Aspartate Receptor Encephalitis with Serum Anti-Thyroid Antibodies: A Case Report and Literature Review. Am J Case Rep (2021) 22:e931104. doi: 10.12659/AJCR.931104.
McCann B, Levman J, Baumer N, Lam MY, Shiohama T, Cogger L, MacDonald A, Ijner P, Takahashi E. Structural magnetic resonance imaging demonstrates volumetric brain abnormalities in down syndrome: Newborns to young adults. Neuroimage Clin (2021) 32:102815. doi: 10.1016/j.nicl.2021.102815.
Miles JH, Takahashi N, Muckerman J, Nowell KP, Ithman M. Catatonia in Down syndrome: Systematic approach to diagnosis, treatment and outcome assessment based on a case series of seven patients. Neuropsychiatr Dis Treat (2019) 15:2723-41. doi: 10.2147/NDT.S210613
Mircher C, Cieuta-Walti C, Marey I, Rebillat AS, Cretu L, Milenko E, Conte M, Sturtz F, Rethore MO, Ravel A. Acute regression in young people with Down syndrome. Brain Sci (2017) 7:57. doi: 10.3390/brainsci7060057
Moussa T, Afzal K, Cooper J, Rosenberger R, Gerstle K, Wagner-Weiner L. Pediatric anti-NMDA receptor encephalitis with catatonia: treatment with electroconvulsive therapy. Pediatr Rheumatol Online J (2019) 17:8. doi: 10.1186/s12969-019-0310-0.
Mythri SV, Mathew V. Catatonic Syndrome in Anti-NMDA Receptor Encephalitis. Indian J Psychol Med (2016) 38:152-4. doi: 10.4103/0253-7176.178812.
Pollak TA, Lennox BR, Müller S, Benros ME, Prüss H, Tebartz van Elst L, Klein H, Steiner J, Frodl T, Bogerts B, Tian L, Groc L, Hasan A, Baune BT, Endres D, Haroon E, Yolken R, Benedetti F, Halaris A, Meyer JH, Stassen H, Leboyer M, Fuchs D, Otto M, Brown DA, Vincent A, Najjar S, Bechter K. Autoimmune psychosis: an international consensus on an approach to the diagnosis and management of psychosi…
Rebillat AS, Mircher C, Ravel A. Trisomie 21 et endocrinopathies. Corresp Metab Horm Diabetes Nutr 2014; 18: 170-173 (cited in Mircher 2017)
Rivelli A, Fitzpatrick V, Chaudhari S, Chicoine L, Jia G, Rzhetsky A, Chicoine B. Prevalence of Mental Health Conditions Among 6078 Individuals With Down Syndrome in the United States. J Patient Cent Res Rev (2022) 9:58-63. doi: 10.17294/2330-0698.1875.
Rosso M, Fremion E, Santoro SL, Oreskovic NM, Chitnis T, Skotko BG, Santoro JD. Down syndrome disintegrative disorder: A clinical regression syndrome of increasing importance. Pediatrics (2020) 145:e20192939. doi: 10.1542/peds.2019-2939
Santoro JD, Partridge R, Tanna R, Pagarkar D, Khoshnood M, Rehmani M, Kammeyer RM, Gombolay GY, Fisher K, Conravey A, El-Dahr J, Christy AL, Patel L, Manning MA, Van Mater H, Rafii MS, Quinn EA. Evidence of neuroinflammation and immunotherapy responsiveness in individuals with down syndrome regression disorder. J Neurodev Disord (2022) 14:35. doi: 10.1186/s11689-022-09446-w
Santoro SL, Baumer NT, Cornacchia M, Franklin C, Hart SJ, Haugen K, Hojlo MA, Horick N, Kishnani PS, Krell K, McCormick A, Milliken AL, Oreskovic NM, Pawlowski KG, Sargado S, Torres A, Valentini D, Vellody K, Skotko BG. Unexplained regression in Down syndrome: Management of 51 patients in an international patient database. Am J Med Genet A (2022) 188:3049-62. doi: 10.1002/ajmg.a.62922
Schmitt SE, Pargeon K, Frechette ES, Hirsch LJ, Dalmau J, Friedman D. Extreme delta brush: a unique EEG pattern in adults with anti-NMDA receptor encephalitis. Neurology (2012) 79:1094-100. doi: 10.1212/WNL.0b013e3182698cd8.
Titulaer MJ, Höftberger R, Iizuka T, Leypoldt F, McCracken L, Cellucci T, Benson LA, Shu H, Irioka T, Hirano M, Singh G, Cobo Calvo A, Kaida K, Morales PS, Wirtz PW, Yamamoto T, Reindl M, Rosenfeld MR, Graus F, Saiz A, Dalmau J. Overlapping demyelinating syndromes and anti–N-methyl-D-aspartate receptor encephalitis. Ann Neurol (2014) 75:411-28. doi: 10.1002/ana.24117.
Warren N, Siskind D, O'Gorman C. Refining the psychiatric syndrome of anti-N-methyl-d-aspartate receptor encephalitis. Acta Psychiatr Scand. (2018) 138:401-408. doi: 10.1111/acps.12941.
Worley G, Crissman BG, Cadogan E, Milleson C, Adkins DW, Kishnani PS. Down syndrome disintegrative disorder: New-onset autistic regression, dementia, and insomnia in older children and adolescents with Down syndrome. J Child Neurol (2015) 30:1147-52. doi: 10.1177/0883073814554654
Yoshimura B, Takaki M. Anti-NMDA Receptor Antibody Positivity and Presentations Without Seizure, Involuntary Movement, Hypoventilation, or Tumor: A Systematic Review of the Literature. J Neuropsychiatry Clin Neurosci (2017) 29:267-274. doi: 10.1176/appi.neuropsych.16050101.
Zhang S, Mao C, Li X, Miao W, Teng J. Advances in Potential Cerebrospinal Fluid Biomarkers for Autoimmune Encephalitis: A Review. Front Neurol (2022) 13:746653. doi: 10.3389/fneur.2022.746653. eCollection 2022.
Zhao J, Wang C, Xu X, Zhang Y, Ren H, Ren Z, Li G, Zhang J, Guan H. Coexistence of Autoimmune Encephalitis and Other Systemic Autoimmune Diseases. Front Neurol (2019) 10:1142. doi: 10.3389/fneur.2019.01142. eCollection 2019.
